# Supplementary material for: A juxtamembrane basolateral targeting motif regulates signaling through a TGF-β pathway receptor in Drosophila
Source: PLoS Biol. 2022 May 20;20(5):e3001660. doi: 10.1371/journal.pbio.3001660 (PMC9162340; doi:10.1371/journal.pbio.3001660)
Supplement: S1 Data — (XLSX) [file pbio.3001660.s010.xlsx]

## Sheet: BLT_Fig5A_Raw
Meta	Cross-1	Cross-2	Vial	Genotype	Gender	T	F	F	M	x Sub	F	M	flip Sub	Vial Total	Type Total	Pool Genders	% non Sb	p
21 degrees	en-GAL4	CTRL	1	Sb	F	8	11	10	8	37	25	9	34	71	129	269
					M	15	5	13	2	35	19	9	28	63	140
				Non	F	9	16	17	11	53	25	16	41	94	191	346	0.562602
					M	6	10	19	7	42	26	13	39	81	155
			2	Sb	F	5	7	16	3	31	17	10	27	58
					M	5	7	19	1	32	30	15	45	77
				Non	F	7	24	23	3	57	26	14	40	97
					M	9	17	13	3	42	21	11	32	74
		PHpunt	1	Sb	F	11	31	37	9	88	39	24	63	151	216	457
					M	8	21	44	7	80	36	20	56	136	241
				Non	F	0	0	2	0	2	0	0	0	2	5	8	0.0172043
					M	0	0	0	1	1	0	0	0	1	3
			2	Sb	F	6	13	9	0	28	24	13	37	65
					M	3	26	6	0	35	45	25	70	105
				Non	F	0	3	0	0	3	0	0	0	3
					M	0	0	1	1	2	0	0	0	2
		PHwit	1	Sb	F	8	9	17	4	38	22	13	35	73	127	241
					M	5	6	13	3	27	16	11	27	54	114
				Non	F	4	3	10	0	17	21	16	37	54	109	243	0.502066
					M	10	7	6	4	27	37	13	50	77	134
			2	Sb	F	5	13	5	3	26	23	5	28	54
					M	5	19	11	2	37	16	7	23	60
				Non	F	7	20	6	1	34	16	5	21	55
					M	2	20	7	0	29	24	4	28	57
		PHapis	1	Sb	F	8	15	35	8	66	28	25	53	119	200	394
					M	7	10	27	0	44	29	43	72	116	194
				Non	F	1	1	1	0	3	1	2	3	6	19	29	0.0685579
					M	0	0	2	0	2	0	0	0	2	10
			2	Sb	F	4	18	1	1	24	25	32	57	81
					M	4	16	1	0	21	25	32	57	78
				Non	F	0	2	5	1	8	2	3	5	13
					M	1	0	4	1	6	1	1	2	8
						F	M	R	F	xsub	W	F	W	flip Sub	Vial Total	Type Total	Pool Gender
25 degrees	en-GAL4	CTRL	1	Sb	F	8	15	9	8	40	18	3	2	23	63	103	179
					M	12	15	8	1	36	8	2	1	11	47	76
				Non	F	11	27	21	3	62	7	3	1	11	73	113	211	0.541026
					M	17	15	13	4	49	8	2	0	10	59	98
			2	Sb	F	10	14	8	3	35	4	1	0	5	40
					M	7	8	3	2	20	9	0	0	9	29
				Non	F	13	12	5	0	30	8	2	0	10	40
					M	14	13	7	1	35	3	0	1	4	39
		PHpunt	1	Sb	F	9	18	12	1	40	16	3	2	21	61	104	216
					M	23	23	10	1	57	17	4	0	21	78	112
				Non	F	0	0	0	0	0	0	0	0	0	0	0	0	0
					M	0	0	0	0	0	0	0	0	0	0	0
			2	Sb	F	11	14	1	0	26	7	9	1	17	43
					M	10	13	1	0	24	9	1	0	10	34
				Non	F	0	0	0	0	0	0	0	0	0	0
					M	0	0	0	0	0	0	0	0	0	0
		PHwit	1	Sb	F	8	16	5	0	29	16	8	3	27	56	142	284
					M	5	17	7	0	29	12	8	1	21	50	142
				Non	F	0	0	0	0	0	0	0	0	0	0	0	0	0
					M	0	0	0	0	0	0	0	0	0	0	0
			2	Sb	F	14	16	12	8	50	22	9	5	36	86
					M	25	20	8	3	56	24	7	5	36	92
				Non	F	0	0	0	0	0	0	0	0	0	0
					M	0	0	0	0	0	0	0	0	0	0
		PHapis	1	Sb	F	11	9	4	0	24	1	4	0	5	29	33	82
					M	20	8	2	0	30	7	2	0	9	39	49
				Non	F	0	0	0	0	0	0	0	0	0	0	0	0	0
					M	0	0	0	0	0	0	0	0	0	0	0
			2	Sb	F	3	1	0	0	4	0	0	0	0	4
					M	8	0	0	0	8	2	0	0	2	10
				Non	F	0	0	0	0	0	0	0	0	0	0
					M	0	0	0	0	0	0	0	0	0	0

## Sheet: BLT_Fig5A_Chart
Construct	Temp	Survival
CTRL	25	0.54
CTRL	21	0.56
PH[Punt]	25	0
PH[Punt]	21	0.02
PH[Apis]	25	0
PH[Apis]	21	0.07
PH[Wit]	25	0
PH[Wit]	21	0.5

## Sheet: BLT_Fig5F_Raw
Geno	Sample	position	red	green	SJ	green-total	redNblue	g/r+b
WT	12	30	19.2	15.3	25.7	150	340.5	0.4405
		31	19.8	14.5	28
		32	20.3	14.6	31.2
		33	22	14.3	35
		34	24.7	14	40
		35	28.6	14.4	37.6
		36	34.1	14.2	29.7
		37	36.9	12.6	23.8
		38	38.4	10.6	18.3
		39	41.9	9.4	16.3
		40	46	8.1	17.7
		41	44.2	8	18
	2	27	30	17.8	51.6	174.6	462.3	0.3777
		28	33.7	18.7	60.3
		29	37.5	21.8	64.8
		30	45.7	25.8	67.8
		31	52.6	23.2	67.5
		32	59.2	21.4	55.6
		33	72.9	21.3	37.8
		34	80.1	24.6	26.9
	7	30	16.2	12.8	28.2	126.8	384.8	0.3295
		31	17.3	13.7	33.1
		32	18.3	13.1	36.9
		33	21.5	13.4	43.9
		34	21.6	12.4	50.6
		35	25.6	11.6	51.5
		36	29.8	12.9	48
		37	37.5	12.2	38.2
		38	41	11.9	24
		39	41.4	12.8	14.2
	8	32	23.3	16.1	30.1	159.7	346.4	0.461
		33	22.5	15.5	33.6
		34	25.4	15.9	38.5
		35	27	17.2	42.8
		36	29.2	16.8	47.4
		37	32.8	15.1	39.9
		38	36.8	15.5	30.8
		39	42.7	17.8	23.5
		40	44.6	15.1	18.9
		41	47.8	14.7	17.6
	14	41	16.2	13.7	20	72.8	143.7	0.5066
		42	15.8	13.8	21.8
		43	17.3	14.4	24.2
		44	19.7	15.9	28.9
		45	21.6	15	32.6
EG	10	26	13	14.1	16.1	260.7	444	0.5872
		27	13.8	15.9	18.9
		28	13.5	15.8	21.6
		29	14.1	14.2	23.2
		30	15.4	14.6	27.5
		31	15.3	16.6	32.6
		32	18.3	18.5	41.1
		33	20.1	19.1	47.5
		34	21.7	22.4	51.8
		35	27.4	24.1	55
		36	31.8	23.2	40.7
		37	44.2	18.7	19.9
		38	41.7	17.9	13
		39	34.8	15.7	11.4
		40	33.3	9.9	10.7
	1	28	12.9	14.7	14	294	517.3	0.5683
		29	11.4	13.4	13
		30	11.6	14.4	13.6
		31	11.8	14.5	15.6
		32	12	15.7	16.4
		33	12.2	15.2	18.4
		34	12.5	15.7	21.8
		35	13.3	15.2	25
		36	13.7	17.7	30.3
		37	15.1	18.9	33.7
		38	15.9	17	36.5
		39	18.2	19.4	41.7
		40	20.3	20	49.6
		41	21.8	21.6	53.5
		42	27	21.2	47.5
		43	31.7	19	42.1
		44	36.1	20.4	31.7
	2	37	10.9	13.8	22.4	137.4	234.5	0.5859
		38	11.2	14.6	28.1
		39	12.9	16.2	30.8
		40	15.7	17	34.1
		41	18.8	18.2	35.8
		42	24	15.8	28.1
		43	31.9	15.7	19.7
		44	37.3	15.5	14.4
		45	29	10.6	10.2
	5	26	13.2	21.6	19.7	320.5	365.1	0.8778
		27	14.7	19.9	26.5
		28	14.4	21.4	32.4
		29	15.7	23.4	38.5
		30	16.3	25.9	43.2
		31	19.2	24.8	41.8
		32	24.5	24.7	38.8
		33	31.5	25.8	34.2
		34	40.4	28.8	23.1
		35	43.4	26.5	13
		36	39.2	22.9	10.3
		37	33.5	21.8	9.8
		38	28.5	19.6	10.2
		39	37.6	13.4	10.4
	6	39	12.5	16	28.3	227.6	391.5	0.5814
		40	14.4	16	34.1
		41	15.9	19.7	41.8
		42	18.1	20.8	48.8
		43	18.1	21.8	55.2
		44	21.8	22.1	54.1
		45	26.1	20.8	41.4
		46	34.6	19.8	23.9
		47	46.8	20.9	15.7
		48	42.3	19.3	12.8
		49	36.9	16.4	12.4
		50	34.6	14	10.5
Del19	5	32	21.9	32.5	35.6	323	224.6	1.4381
		33	29.8	37.4	43.7
		34	38.5	45.3	47.3
		35	48.6	45.7	32.4
		36	61.9	58.8	18.2
		37	54.9	61	13.1
		38	50.8	42.3	12.4
	4	28	13.3	17.2	18.8	206.5	227.6	0.9073
		29	14.5	18.4	21.2
		30	15.1	20.7	22.8
		31	14.8	21.4	26.5
		32	16.5	22.2	27.6
		33	17.5	20.6	29.1
		34	20.3	22.5	25.5
		35	24.2	21.7	17
		36	24.3	17.2	10.5
		37	21.9	13.5	8.2
		38	18.2	11.1	7.1
	6	44	22.6	31.3	26.5	471.8	324.4	1.4544
		45	21.1	31	29.1
		46	21.4	33.8	33.3
		47	25.6	36.6	40.1
		48	26.3	36.6	41.9
		49	28.8	33.1	35.1
		50	30.4	32.8	28.9
		51	43.8	34.9	21.1
		52	56.7	46.8	12.9
		53	52.3	54.6	10.3
		54	40.9	51.9	8.5
		55	31.3	32.5	7.9
		56	27.5	15.9	6.2
	8	29	9.9	14.2	19.4	215.3	207.6	1.0371
		30	10.7	15.6	24.6
		31	12.4	19.5	30.2
		32	13.3	20.7	34.4
		33	17	23.3	33.8
		34	20.6	24.9	21.7
		35	22	22.9	11.2
		36	20.5	26.4	8.4
		37	22.7	27.2	7.2
		38	20.9	20.6	6.8
	9	33	18.7	23.7	24.7	260.2	279.8	0.9299
		34	22.1	26.9	30.2
		35	23	28.5	35.9
		36	21.5	31.1	42.2
		37	23.4	30.5	42.6
		38	27.3	31.1	35.7
		39	36.6	29.6	23.3
		40	41.6	31.9	13.9
		41	40.3	26.9	12.6

## Sheet: BLT_Fig5F_Chart
Data For Chart
Construct	Disc	Ratio
WT	12	0.4405		Statistics Notes
WT	2	0.3777		Data imported into R as BLD
WT	7	0.3295		> TukeyHSD(aov(formula = Ratio ~ Construct, data=BLD))
WT	8	0.461		Result Summary:
WT	14	0.5066		Comparison	p adj	Code on Chart
EG	10	0.5872		EG-Del19	0.0018601	(not shown)
EG	1	0.5683		WT-Del19	8.84e-05	***
EG	2	0.5859		WT-EG	0.177252	(not shown)
EG	5	0.8778
EG	6	0.5814
Del19	5	1.4381
Del19	4	0.9073
Del19	6	1.4544
Del19	8	1.0371
Del19	9	0.9299

## Sheet: BLT_Fig5G
Notebook	What	Date			Total	Fraction	Used for Chart?		Genotype Code
F5-117		31017	3AM	Sb	186				82M	PuntWT
		repeats		Non	150	0.446			2-2	PuntEG
		is gendered	3AM	Sb	169				3-5	PuntΔ19
		but here is lump		Non	106	0.385
			82M	Sb	146		yes
				Non	104	0.416			Data Plotted on Chart
			82M	Sb	214		yes		Construct	Copies	Viability
				Non	121	0.361			PuntWT	1	1.15
			2-2	Sb	163		yes		PuntWT	2	1.44
				Non	131	0.446			PuntEG	1	1.24
			2-2	Sb	168		yes		PuntEG	2	1.62
				Non	102	0.378			PuntΔ19	1	0.49
			3-5	Sb	240		yes		PuntΔ19	2	0.48
				Non	53	0.181
			3-5	Sb	251		yes		Notes:
				Non	45	0.152			Expected fraction for full rescue is 1/3
F5-128		2017	3AM	Sb	128				Viability score is thus observed Fraction divided by 1/3
		2CR, hz parents		Non	126	0.496			Data from multiple vials pooled for final summary Viability score
			82M	Sb	120		yes
				Non	111	0.481
			2-2	Sb	91		yes
				Non	106	0.538
			3-5	Sb	127		yes
				Non	24	0.159

## Sheet: BLT_Fig5H
Construct	Experiment	Adults	Pupae	Eclosion
PuntWT	E1	25	28	0.893
PuntWT	E2	22	36	0.611
PuntWT	E3	35	41	0.854
PuntWT	E4	19	23	0.826
PuntEG	E1	20	23	0.87
PuntEG	E2	24	38	0.632
PuntEG	E3	23	37	0.622
PuntEG	E4	12	18	0.667
PuntΔ19	E1	8	24	0.333
PuntΔ19	E2	6	35	0.171
PuntΔ19	E3	3	33	0.091
PuntΔ19	E4	5	17	0.294

## Sheet: BLT_Fig5I
Plotted on Figure
Type	Construct	Fertile	Tested
F1x	Punt-WT	8	10
F1x	Punt-EG	8	8
F1x	PuntΔ19	7	8
F2x	Punt-WT	10	10
F2x	Punt-EG	8	8
F2x	PuntΔ19	7	8
M2x	Punt-WT	0	7
M2x	Punt-EG	0	5
M2x	PuntΔ19	4	4
Notes
F = Female; M = Male
1x is one copy of rescue construct
2x is two copies of recsue construct

## Sheet: BLT_Fig6E
Label	Area	Mean	Min	Max	A-B	P-B	(P-B)/(P-A)	straight P/A		Geno	Disc	AB	PB	ratioB	ratioS	Note: ratio S is the data plotted in Fig6E
enphtb_wd2.lsm:bkgrnd:Ch2-T2	1032.98	19.551	3	55						enTb	1	25.904	7.928	0.306	0.605	(S refers to straight ratio, w/o background subtraction)
enphtb_wd2.lsm:Anterior:Ch2-T2	1032.98	45.455	7	119	25.904					en>(control)	2	9.024	7.078	0.784	0.896
enphtb_wd2.lsm:posterior(en):Ch2-T2	1032.98	27.479	2	112		7.928	0.306	0.605			3	4.917	4.873	0.991	0.996
enphtb_wd3.lsm:bkgrnd:Ch2-T2	1032.98	9.629	2	36							4	6.347	2.177	0.343	0.769
enphtb_wd3.lsm:Anterior:Ch2-T2	1032.98	18.653	2	62	9.024					enPH	1	12.564	25.533	2.032	1.488		Statistics Notes
enphtb_wd3.lsm:posterior(en):Ch2-T2	1032.98	16.707	2	55		7.078	0.784	0.896		en>Punt[Punt]	2	12.698	18.193	1.433	1.233		Data imported into R as enPHpMad
enphtb_wd4.lsm:bkgrnd:Ch2-T2	1032.98	6.682	2	30							3	7.902	11.328	1.434	1.154		> TukeyHSD(aov(ratioPAS ~ Geno, data = enPHpMad))
enphtb_wd4.lsm:Anterior:Ch2-T2	1032.98	11.599	2	46	4.917						4	10.439	24.904	2.386	1.658		Result Summary:
enphtb_wd4.lsm:posterior(en):Ch2-T2	1032.98	11.555	2	46		4.873	0.991	0.996			5	9.509	20.802	2.188	1.524		Comparison	p adj	Code on Chart
enphtb_wd5.lsm:bkgrnd:Ch2-T2	1032.98	11.7	2	55							6	12.438	41.562	3.342	2.156		enPH-enApis	0.81422
enphtb_wd5.lsm:Anterior:Ch2-T2	1032.98	18.047	2	59	6.347						7	18.592	42.87	2.306	1.622		enTb-enApis	1.32e-05
enphtb_wd5.lsm:posterior(en):Ch2-T2	1032.98	13.877	2	52		2.177	0.343	0.769			8	10.015	28.366	2.832	1.788		enWit-enApis	0.0801665
enphtb_wd6.lsm:bkgrnd:Ch2-T2	1032.98	8.146	2	30							9	10.521	23.789	2.261	1.554		enTb-enPH	1.4e-06
enphtb_wd6.lsm:Anterior:Ch2-T2	1032.98	15.421	2	47	7.275						10	14.765	30.645	2.076	1.463		enWit-enPH	0.0062216	**
enphtb_wd6.lsm:posterior(en):Ch2-T2	1032.98	10.894	2	39		2.748	0.378	0.706		enApis	1	23.573	42.196	1.79	1.372		enWit-enTb	0.0011318
enphapis_wd2.lsm:bkgrnd:Ch2-T2	1032.98	26.471	6	71						en>Punt[Apis]	2	21.725	41.495	1.91	1.415
enphapis_wd2.lsm:Anterior:Ch2-T2	1032.98	50.044	10	127	23.573						3	19.437	38.077	1.959	1.508
enphapis_wd2.lsm:posterior(en):Ch2-T2	1032.98	68.667	18	164		42.196	1.79	1.372			4	6.044	12.029	1.99	1.327
enphapis_wd3.lsm:bkgrnd:Ch2-T2	1032.98	25.911	4	67							5	17.824	40.615	2.279	1.656
enphapis_wd3.lsm:Anterior:Ch2-T2	1032.98	47.636	8	128	21.725						6	16.516	30.4	1.841	1.399
enphapis_wd3.lsm:posterior(en):Ch2-T2	1032.98	67.406	13	179		41.495	1.91	1.415			7	6.62	13.215	1.996	1.351
enphapis_wd4.lsm:bkgrnd:Ch2-T2	1032.98	17.261	2	58							8	9.227	19.141	2.074	1.477
enphapis_wd4.lsm:Anterior:Ch2-T2	1032.98	36.698	6	112	19.437						9	19.029	50.189	2.638	1.86
enphapis_wd4.lsm:posterior(en):Ch2-T2	1032.98	55.338	8	159		38.077	1.959	1.508		enWit	1	10.608	16.311	1.538	1.19
enphapis_wd5.lsm:bkgrnd:Ch2-T2	1032.98	12.272	2	41						en>Punt[Wit]	2	12.486	24.267	1.944	1.322
enphapis_wd5.lsm:Anterior:Ch2-T2	1032.98	18.316	2	75	6.044						3	12.654	13.014	1.028	1.013
enphapis_wd5.lsm:posterior(en):Ch2-T2	1032.98	24.301	3	82		12.029	1.99	1.327			4	9.975	16.232	1.627	1.267
enphapis_wd6.lsm:bkgrnd:Ch2-T2	1032.98	16.922	3	55							5	8.775	14.606	1.665	1.255
enphapis_wd6.lsm:Anterior:Ch2-T2	1032.98	34.746	5	121	17.824						6	9.911	15.632	1.577	1.227
enphapis_wd6.lsm:posterior(en):Ch2-T2	1032.98	57.537	10	165		40.615	2.279	1.656			7	16.412	29.604	1.804	1.364
enphapis_wd7.lsm:bkgrnd:Ch2-T2	1032.98	18.238	2	67							8	11.398	16.445	1.443	1.205
enphapis_wd7.lsm:Anterior:Ch2-T2	1032.98	34.754	6	104	16.516						9	12.275	25.747	2.098	1.451
enphapis_wd7.lsm:posterior(en):Ch2-T2	1032.98	48.638	9	127		30.4	1.841	1.399			10	20.431	29.346	1.436	1.24
enphapis_wd8.lsm:bkgrnd:Ch2-T2	1032.98	12.157	2	40							11	22.35	39.328	1.76	1.463
enphapis_wd8.lsm:Anterior:Ch2-T2	1032.98	18.777	2	83	6.62						12	17.899	36.17	2.021	1.489
enphapis_wd8.lsm:posterior(en):Ch2-T2	1032.98	25.372	4	89		13.215	1.996	1.351			13	6.152	11.382	1.85	1.246
enphapis_wd9.lsm:bkgrnd:Ch2-T2	1032.98	11.566	2	41							14	4.003	7.259	1.813	1.154
enphapis_wd9.lsm:Anterior:Ch2-T2	1032.98	20.793	3	84	9.227
enphapis_wd9.lsm:posterior(en):Ch2-T2	1032.98	30.707	3	86		19.141	2.074	1.477
enphapis_wd10.lsm:bkgrnd:Ch2-T2	1032.98	17.189	2	51
enphapis_wd10.lsm:Anterior:Ch2-T2	1032.98	36.218	3	103	19.029
enphapis_wd10.lsm:posterior(en):Ch2-T2	1032.98	67.378	12	176		50.189	2.638	1.86
enphwit_wd1.lsm:bkgrnd:Ch2-T2	1032.98	19.389	3	72
enphwit_wd1.lsm:Anterior:Ch2-T2	1032.98	29.997	6	89	10.608
enphwit_wd1.lsm:posterior(en):Ch2-T2	1032.98	35.7	5	106		16.311	1.538	1.19
enphwit_wd2.lsm:bkgrnd:Ch2-T2	1032.98	24.125	4	64
enphwit_wd2.lsm:Anterior:Ch2-T2	1032.98	36.611	3	125	12.486
enphwit_wd2.lsm:posterior(en):Ch2-T2	1032.98	48.392	7	144		24.267	1.944	1.322
enphwit_wd3.lsm:bkgrnd:Ch2-T2	1032.98	15.267	2	49
enphwit_wd3.lsm:Anterior:Ch2-T2	1032.98	27.921	3	80	12.654
enphwit_wd3.lsm:posterior(en):Ch2-T2	1032.98	28.281	4	109		13.014	1.028	1.013
enphwit_wd4.lsm:bkgrnd:Ch2-T2	1032.98	13.439	2	48
enphwit_wd4.lsm:Anterior:Ch2-T2	1032.98	23.414	3	71	9.975
enphwit_wd4.lsm:posterior(en):Ch2-T2	1032.98	29.671	4	79		16.232	1.627	1.267
enphwit_wd5.lsm:bkgrnd:Ch2-T2	1032.98	14.055	2	50
enphwit_wd5.lsm:Anterior:Ch2-T2	1032.98	22.83	3	78	8.775
enphwit_wd5.lsm:posterior(en):Ch2-T2	1032.98	28.661	3	88		14.606	1.665	1.255
enphwit_wd6.lsm:bkgrnd:Ch2-T2	1032.98	15.334	2	51
enphwit_wd6.lsm:Anterior:Ch2-T2	1032.98	25.245	2	76	9.911
enphwit_wd6.lsm:posterior(en):Ch2-T2	1032.98	30.966	2	86		15.632	1.577	1.227
enphwit_wd7.lsm:bkgrnd:Ch2-T2	1032.98	19.829	2	64
enphwit_wd7.lsm:Anterior:Ch2-T2	1032.98	36.241	6	121	16.412
enphwit_wd7.lsm:posterior(en):Ch2-T2	1032.98	49.433	9	129		29.604	1.804	1.364
enphwit_wd8.lsm:bkgrnd:Ch2-T2	1032.98	13.268	2	42
enphwit_wd8.lsm:Anterior:Ch2-T2	1032.98	24.666	4	80	11.398
enphwit_wd8.lsm:posterior(en):Ch2-T2	1032.98	29.713	4	84		16.445	1.443	1.205
enphwit_wd9.lsm:bkgrnd:Ch2-T2	1032.98	17.61	3	55
enphwit_wd9.lsm:Anterior:Ch2-T2	1032.98	29.885	3	125	12.275
enphwit_wd9.lsm:posterior(en):Ch2-T2	1032.98	43.357	4	124		25.747	2.098	1.451
enphwit_wd10.lsm:bkgrnd:Ch2-T2	1032.98	16.722	3	57
enphwit_wd10.lsm:Anterior:Ch2-T2	1032.98	37.153	5	114	20.431
enphwit_wd10.lsm:posterior(en):Ch2-T2	1032.98	46.068	10	116		29.346	1.436	1.24
enphwit_wd11.lsm:bkgrnd:Ch2-T2	1032.98	14.289	2	49
enphwit_wd11.lsm:Anterior:Ch2-T2	1032.98	36.639	4	123	22.35
enphwit_wd11.lsm:posterior(en):Ch2-T2	1032.98	53.617	7	167		39.328	1.76	1.463
enphwit_wd12.lsm:bkgrnd:Ch2-T2	1032.98	19.475	2	57
enphwit_wd12.lsm:Anterior:Ch2-T2	1032.98	37.374	6	127	17.899
enphwit_wd12.lsm:posterior(en):Ch2-T2	1032.98	55.645	10	168		36.17	2.021	1.489
enphwit_wd14.lsm:bkgrnd:Ch2-T2	1032.98	15.134	2	50
enphwit_wd14.lsm:Anterior:Ch2-T2	1032.98	21.286	3	88	6.152
enphwit_wd14.lsm:posterior(en):Ch2-T2	1032.98	26.516	5	82		11.382	1.85	1.246
enphwit_wd15.lsm:bkgrnd:Ch2-T2	1032.98	17.194	2	65
enphwit_wd15.lsm:Anterior:Ch2-T2	1032.98	21.197	2	71	4.003
enphwit_wd15.lsm:posterior(en):Ch2-T2	1032.98	24.453	3	76		7.259	1.813	1.154
enphpunt_wd2.lsm:bkgrnd:Ch2-T2	1032.98	13.993	2	67
enphpunt_wd2.lsm:Anterior:Ch2-T2	1032.98	26.557	2	97	12.564
enphpunt_wd2.lsm:posterior(en):Ch2-T2	1032.98	39.526	4	132		25.533	2.032	1.488
enphpunt_wd3.lsm:bkgrnd:Ch2-T2	1032.98	10.838	2	68
enphpunt_wd3.lsm:Anterior:Ch2-T2	1032.98	23.536	2	96	12.698
enphpunt_wd3.lsm:posterior(en):Ch2-T2	1032.98	29.031	2	94		18.193	1.433	1.233
enphpunt_wd4.lsm:bkgrnd:Ch2-T2	1032.98	14.385	2	101
enphpunt_wd4.lsm:Anterior:Ch2-T2	1032.98	22.287	2	83	7.902
enphpunt_wd4.lsm:posterior(en):Ch2-T2	1032.98	25.713	2	84		11.328	1.434	1.154
enphpunt_wd5.lsm:bkgrnd:Ch2-T2	1032.98	11.546	2	52
enphpunt_wd5.lsm:Anterior:Ch2-T2	1032.98	21.985	2	81	10.439
enphpunt_wd5.lsm:posterior(en):Ch2-T2	1032.98	36.45	3	120		24.904	2.386	1.658
enphpunt_wd6.lsm:bkgrnd:Ch2-T2	1032.98	12.059	2	58
enphpunt_wd6.lsm:Anterior:Ch2-T2	1032.98	21.568	2	87	9.509
enphpunt_wd6.lsm:posterior(en):Ch2-T2	1032.98	32.861	2	122		20.802	2.188	1.524
enphpunt_wd7.lsm:bkgrnd:Ch2-T2	1032.98	12.748	2	44
enphpunt_wd7.lsm:Anterior:Ch2-T2	1032.98	25.186	3	87	12.438
enphpunt_wd7.lsm:posterior(en):Ch2-T2	1032.98	54.31	9	126		41.562	3.342	2.156
enphpunt_wd8.lsm:bkgrnd:Ch2-T2	1032.98	20.469	3	58
enphpunt_wd8.lsm:Anterior:Ch2-T2	1032.98	39.061	5	144	18.592
enphpunt_wd8.lsm:posterior(en):Ch2-T2	1032.98	63.339	12	158		42.87	2.306	1.622
enphpunt_wd9.lsm:bkgrnd:Ch2-T2	1032.98	13.279	2	42
enphpunt_wd9.lsm:Anterior:Ch2-T2	1032.98	23.294	3	73	10.015
enphpunt_wd9.lsm:posterior(en):Ch2-T2	1032.98	41.645	8	109		28.366	2.832	1.788
enphpunt_wd11.lsm:bkgrnd:Ch2-T2	1032.98	13.441	2	44
enphpunt_wd11.lsm:Anterior:Ch2-T2	1032.98	23.962	3	80	10.521
enphpunt_wd11.lsm:posterior(en):Ch2-T2	1032.98	37.23	6	105		23.789	2.261	1.554
enphpunt_wd12.lsm:bkgrnd:Ch2-T2	1032.98	19.56	3	105
enphpunt_wd12.lsm:Anterior:Ch2-T2	1032.98	34.325	3	105	14.765
enphpunt_wd12.lsm:posterior(en):Ch2-T2	1032.98	50.205	9	159		30.645	2.076	1.463

## Sheet: BLT_FigS7A_Raw
						Mx	Wx	Mx	Mflip	Wflip	Mflip	totals	non-sb frac	per geno	vial total
W6-33	R2-59	C	1	25	CyO, non-Sb	17	0	0	6	14	12	49
gendered in					Cyo, Sb	3	6	1	0	0	2	12
book					non, non	0	0	0	0	0	0	0	0
pooled here					Non, Sb	16	1	0	12	14	14	57			118
		C	2	25	CyO, non-Sb	13	1		6	13	7	40
					Cyo, Sb	0	3		0	1	4	8
					non, non	0	0		0	0	0	0	0	0		0
					Non, Sb	6	2		5	16	10	39			87
		P	1	25	CyO, non-Sb	7	1		7	3	2	20
					Cyo, Sb	0	1		0	0	0	1
					non, non	7	1		1	2	3	14	0.297872
					Non, Sb	10	0		8	12	3	33			68
		P	2	25	CyO, non-Sb	2			8	4	3	17
					Cyo, Sb	0			0	0	1	1
					non, non	4			3	1	2	10	0.333333	0.311688		0.623377
					Non, Sb	5			6	3	6	20			48
		A	1	25	CyO, non-Sb	10	1	0	6	8	13	38
					Cyo, Sb	1	3	1	1	1	2	9
					non, non	25	0	0	12	9	10	56	0.565657
					Non, Sb	21	0	0	11	3	8	43			146
		A	2	25	CyO, non-Sb	4			9	4	1	18
					Cyo, Sb	1			0	0	0	1
					non, non	7			10	6	4	27	0.5625	0.564626		1.12925
					Non, Sb	7			3	5	6	21			67
		W	1	25	CyO, non-Sb	17	3	0	12	3	0	35
					Cyo, Sb	1	0	2	0	2	4	9
					non, non	6	0	1	6	3	0	16	0.410256
					Non, Sb	11	0	0	3	3	6	23			83
		W	2	25	CyO, non-Sb	5	0		2	4	1	12
					Cyo, Sb	1	2		0	0	1	4
					non, non	1	1		5	1	3	11	0.55	0.457627		0.915254
					Non, Sb	6	0		0	2	1	9			36
						M	F	Mflip	Fflip	Rflip		totals
		C	1	21	CyO, non-Sb	20	2	1	8	7		38
					Cyo, Sb	0	2	0	1	0		3
					non, non	0	0	0	0	0		0	0
					Non, Sb	21	1	4	10	7		43			84
		C	2	21	CyO, non-Sb	21	1	1	10	3		36
					Cyo, Sb	1	0	0	1	1		3
					non, non	0	2	0	0	0		2	0.0344828	0.019802		0.039604
					Non, Sb	25	0	0	26	5		56			97
		P	1	21	CyO, non-Sb	9	0	2	7	2		20
					Cyo, Sb	1	3	0	0	0		4
					non, non	12	3	0	3	1		19	0.358491
					Non, Sb	17	0	3	11	3		34			77
		P	2	21	CyO, non-Sb	15	1	1	1	2		20
					Cyo, Sb	0	1	0	0	0		1
					non, non	20	4	0	4	3		31	0.424658	0.396825		0.793651
					Non, Sb	20	3	2	15	2		42			94
		A	1	21	CyO, non-Sb	15	3	1	1	4		24
					Cyo, Sb	0	0	0	0	0		0
					non, non	19	5	0	7	14		45	0.375
					Non, Sb	24	7	2	25	17		75			144
		A	2	21	CyO, non-Sb	16	5	1	11	3		36
					Cyo, Sb	0	2	0	0	0		2
					non, non	26	3	6	11	3		49	0.590361	0.463054		0.926108
					Non, Sb	15	3	4	9	3		34			121
		W	1	21	CyO, non-Sb	11	2	1	6	3		23
					Cyo, Sb	0	2	0	0	0		2
					non, non	14	2	0	15	3		34	0.539683
					Non, Sb	17	0	2	9	1		29			88
		W	2	21	CyO, non-Sb	6	2	0	7	5		20
					Cyo, Sb	0	0	0	0	0		0
					non, non	14	2	1	7	5		29	0.426471	0.480916		0.961832
					Non, Sb	23	2	2	5	7		39			88
F5-51	P1Q15	w1118		w-, Sb	1	57		58
				w+, non	4	42		46	0.442308	104	0.885
		Wfwit		Sb	9	83		92
				Non, Sb	14	80		94	0.505376	186	1.011
		Wfapis		Sb			DNT
				Non, Sb			DNT
		Wfpunt		Sb	4	58		62
				Non, Sb	8	95		103	0.624242	165	1.248
		WF[wit]/*		*, Sb	2	10		12
				*, non	5	38		43
				N, Sb	3	43		46
				N, N	2	65		67	0.654762	168	1.31
		WF[apis]]/*		*, Sb	1	17		18
				*, non	2	32		34
				N, Sb	0	25		25
				N, N	3	48		51	0.664062	128	1.328
		WF[punt]/*		*, Sb	0	19		19
				*, non	1	35		36
				N, Sb	0	26		26
				N, N	3	59		62	0.685315	143	1.371

## Sheet: BLT_FigS7A_Chart
Construct	Temperature	Rescue
N	25	0
WW	25	1.07
WA	25	1.042
WP	25	1.091
PP	25	0.623
PA	25	1.129
PW	25	0.915
N	21	0.04
PP	21	0.794
PA	21	0.926
PW	21	0.962

[truncated: 2 more sheets: BLT_FigS7D_Raw, BLT_FigS7D_Chart]
